# Supplementary material for: Identification of Fungal Pathogens to Control Postharvest Passion Fruit (Passiflora edulis) Decays and Multi-Omics Comparative Pathway Analysis Reveals Purple Is More Resistant to Pathogens than a Yellow Cultivar
Source: J Fungi (Basel). 2021 Oct 19;7(10):879. doi: 10.3390/jof7100879 (PMC8538400; doi:10.3390/jof7100879)
Supplement: Supplementary file 1 [file jof-07-00879-s001.zip]

Archive with 1 entries (1 files):
- jof-1413052-supplementary.pdf
